# Supplementary material for: Numerical Evaluation of the Effects of Transducer Displacement on Transcranial Focused Ultrasound in the Rat Brain
Source: Brain Sci. 2022 Feb 4;12(2):216. doi: 10.3390/brainsci12020216 (PMC8870101; doi:10.3390/brainsci12020216)
Supplement: Supplementary file 1 [file brainsci-12-00216-s001.zip]

Archive with 1 entries (1 files):
- brainsci-1531105-supplementary.pdf
